# Supplementary material for: The Unfinished Agenda for Food Fortification in Low- and Middle-Income Countries: Quantifying Progress, Gaps and Potential Opportunities
Source: Nutrients. 2020 Jan 29;12(2):354. doi: 10.3390/nu12020354 (PMC7071326; doi:10.3390/nu12020354)
Supplement: Supplementary file 1 [file nutrients-12-00354-s001.zip]

Archive with 1 entries (1 files):
- nutrients-697969-supplementary.xlsx
