# Supplementary material for: The Unfinished Agenda for Food Fortification in Low- and Middle-Income Countries: Quantifying Progress, Gaps and Potential Opportunities
Source: Nutrients. 2020 Jan 29;12(2):354. doi: 10.3390/nu12020354 (PMC7071326; doi:10.3390/nu12020354)
Supplement: Supplementary file 1 [file nutrients-12-00354-s001.zip › nutrients-697969-supplementary.xlsx]

## Sheet: Salt 
Salt
	Salt legislation (Source: GFDx)	Classification by income level (Source: WHO - 2018-19)	Insufficient iodine in general population or in pregnant women (Source: 2019 IGN score card)	Salt Coverage: Assumed widespread coverage of salt (Source: IGN Expert)	Central Processing: Assumed all could be fortified. "Unlike most staple foods for fortification, salt does not require processing before fortification; it entirely feasible to fortify raw, unprocessed salt. As such all salt is fortifiable. However, processing reduces barriers to fortification and results in a better and, in particular, more stable product. Salt fortification is therefore more eff…	Meets Min Criteria?
Afghanistan	Mandatory	Low Income	Adequate
Albania	Mandatory	Upper-middle income	Adequate
Algeria	Mandatory	Upper-middle income	Adequate
Andorra	None	High Income	NA
Angola	Mandatory	Lower-middle income	Insufficient
Antigua and Barbuda	None	High Income	Adequate
Argentina	Mandatory	Upper-middle income	Adequate
Armenia	Mandatory	Upper-middle income	Adequate
Australia	Mandatory	High Income	Adequate
Austria	Mandatory	High Income	Adequate
Azerbaijan	Mandatory	Upper-middle income	Adequate
Bahamas	None	High Income	NA
Bahrain	Mandatory	High Income	Adequate
Bangladesh	Mandatory	Lower Middle Income	Adequate
Barbados	None	High Income	Adequate
Belarus	Mandatory	Upper-middle income	Adequate
Belgium	Voluntary	High Income	Adequate
Belize	Mandatory	Upper-middle income	Adequate
Benin	Mandatory	Low income	Adequate
Bhutan	None	Lower Middle Income	Adequate
Bolivia	Mandatory	Lower Middle Income	Adequate
Bosnia and Herzegovina	Mandatory	Upper-middle income	Adequate
Botswana	None	Upper-middle income	Adequate
Brazil	Mandatory	Upper-middle income	Adequate
Brunei Darussalam	Voluntary	High Income	NA
Bulgaria	Mandatory	Upper-middle income	Adequate
Burkina Faso	Mandatory	Low Income	Insufficient
Burundi	Mandatory	Low Income	Insufficient
Cabo Verde	Mandatory	Lower-middle income	Adequate
Cambodia	Mandatory	Lower Middle Income	Adequate
Cameroon	Mandatory	Lower Middle Income	Excessive
Canada	Mandatory	High Income	Adequate
Central African Republic	Mandatory	Low income	Insufficient
Chad	Mandatory	Low Income	Adequate
Chile	Mandatory	High Income	Adequate
China	Mandatory	Upper-middle income	Adequate
Colombia	Mandatory	Upper-middle income	Excessive
Comoros	Mandatory	Lower-middle income	NA
Congo	Mandatory	Lower Middle Income	NA
Costa Rica	Mandatory	Upper Middle Income	Excessive
Cote d'Ivoire	Mandatory	Lower-middle income	Adequate
Croatia	Mandatory	Upper Middle Income	Adequate
Cuba	None	Upper Middle Income	Adequate
Cyprus	None	High Income	Adequate
Czech Republic	Voluntary	High Income	Adequate
Democratic Republic of the Congo	Mandatory	Low Income	Adequate
Denmark	Mandatory	High Income	Adequate
Djibouti	Mandatory	Lower-middle income	Excessive
Dominica	None	Upper Middle Income	Adequate
Dominican Republic	None	Upper-middle income	Adequate
Ecuador	Mandatory	Upper-middle income	Adequate
Egypt	Mandatory	Lower-middle income	Adequate
El Salvador	Mandatory	Lower Middle Income	Adequate
Equatorial Guinea	None	Upper Middle Income	Excessive
Eritrea	Mandatory	Low Income	Adequate
Estonia	None	High Income	Insufficient
Eswatini	Mandatory	Lower Middle Income	Adequate
Ethiopia	Mandatory	Low income	Adequate
Fiji	Mandatory	Upper-middle income	Adequate
Finland	Voluntary	High Income	Insufficient
France	Voluntary	High Income	Adequate
Gabon	Mandatory	Upper-middle income	Adequate
Gambia	Mandatory	Low income	Adequate
Georgia	Mandatory	Upper-middle income	Adequate
Germany	Voluntary	High Income	Adequate
Ghana	Mandatory	Lower-middle income	Adequate
Greece	Voluntary	High Income	Adequate
Grenada	None	Upper-middle income	Adequate
Guatemala	Mandatory	Upper-middle income	Adequate
Guinea	Mandatory	Low Income	Adequate
Guinea-Bissau	Mandatory	Low income	Adequate
Guyana	None	Upper Middle Income	Adequate
Haiti	Mandatory	Low Income	Insufficient
Honduras	Mandatory	Lower-middle income	Excessive
Hungary	Mandatory	High Income	Adequate
Iceland	None	High Income	Adequate
India	Mandatory	Lower-middle income	Adequate
India - Andhra Pradesh		Lower-middle income (combined)	NA
India - Assam			NA
India - Bihar			NA
India - Chhattisgarh			NA
India - Gujarat			NA
India - Haryana			NA
India - Himachal Pradesh			NA
India - Jammu & Kashmir			NA
India - Jharkhand			NA
India - Karnataka			NA
India - Kerala			NA
India - Madhya Pradesh			NA
India - Maharashtra			NA
India - Orissa			NA
India - Punjab			NA
India - Rajasthan			NA
India - Tamil Nadu			NA
India - Uttar Pradesh			NA
India - West Bengal			NA
Indonesia	Mandatory	Lower-middle income	Adequate
Iran	Mandatory	Upper middle income	Adequate
Iraq	Mandatory	Upper middle income	Insufficient
Ireland	None	High Income	Adequate
Israel	None	High Income	Insufficient
Italy	Mandatory	High Income	Insufficient
Jamaica	None	Upper middle income	Adequate
Japan	None	High Income	Adequate
Jordan	Mandatory	Upper middle income	Adequate
Kazakhstan	Mandatory	Upper middle income	Adequate
Kenya	Mandatory	Lower Middle Income	Adequate
Kiribati	Mandatory	Lower-middle income	NA
Korea (DPR)	None	Low income	Insufficient			yes
Kosovo	Mandatory	Lower Middle Income	NA
Kuwait	Mandatory	High Income	Adequate
Kyrgyzstan	Mandatory	Lower middle income	Adequate
Lao PDR	Mandatory	Lower Middle Income	Adequate
Latvia	Voluntary	High Income	Adequate
Lebanon	Mandatory	Upper middle income	Insufficient
Lesotho	Mandatory	Lower Middle Income	Adequate
Liberia	Mandatory	Low income	Adequate
Libya	Mandatory	Upper Middle Income	NA
Liechtenstein	None	High Income	Adequate
Lithuania	Mandatory	High Income	Insufficient
Luxembourg	None	High Income	Adequate
Macedonia	Mandatory	Upper-middle income	Unknown
Madagascar	Mandatory	Low income	Insufficient
Malawi	Mandatory	Low Income	Adequate
Malaysia	Mandatory	Upper-middle income	Adequate
Maldives	None	Upper-middle income	Adequate
Mali	Mandatory	Low income	Insufficient
Malta	None	High Income	NA
Marshall Islands	None	Upper Middle Income	NA
Mauritania	Mandatory	Lower Middle Income	Adequate
Mauritius	Mandatory	Upper-middle income	Adequate
Mexico	Mandatory	Upper-middle income	Adequate
Micronesia	None	Lower Middle Income	NA
Moldova	Mandatory	Lower Middle Income	Adequate
Monaco	None	High Income	NA
Mongolia	Mandatory	Lower-middle income	Aequate
Montenegro	None	Upper middle income	Adequate
Morocco	Mandatory	Lower middle income	Insufficient
Mozambique	Mandatory	Low Income	Insufficient
Myanmar	Mandatory	Lower middle income	Adequate
Namibia	Mandatory	Upper middle income	Adequate
Nauru	None	Upper Middle Income	Adequate
Nepal	Mandatory	Low income	Excessive
Netherlands	Voluntary	High Income	Adequate
New Zealand	Mandatory	High Income	Adequate
Nicaragua	Mandatory	Lower Middle Income	Adequate
Niger	Mandatory	Low Income	Adequate
Nigeria	Mandatory	Lower middle income	Adequate
North Korea	None	Low Income	NA
Norway	Voluntary	High Income	Insufficient
Oman	Mandatory	High Income	Adequate
Pakistan	Voluntary	Lower-middle income	Adequate
Palau	None	High Income	NA
Palestine	Mandatory	Lower Middle Income	Adequate
Panama	Mandatory	Upper Middle Income	Adequate
Papua New Guinea	Mandatory	Lower Middle Income	Adequate
Paraguay	Mandatory	Upper middle income	Adequate
Peru	Mandatory	Upper middle income	Adequate
Philippines	Mandatory	Lower Middle Income	Adequate
Poland	Mandatory	High Income	Adequate
Portugal	Voluntary	High Income	Adequate
Qatar	Mandatory	High Income	Excessive
Romania	Mandatory	Upper middle income	Adequate
Russia	Voluntary	Upper-middle income	Insufficient			yes
Rwanda	Mandatory	Low Income	Adequate
Saint Kitts and Nevis	None	High Income	Adequate
Saint Lucia	None	Upper Middle Income	Adequate
Saint Vincent and the Grenadines	None	Upper-middle income	Adequate
Samoa	None	Upper middle income	Insufficient			yes
San Marino	None	High Income	NA
Sao Tome and Principe	Mandatory	Lower-middle income	NA
Saudi Arabia	Mandatory	High Income	Adequate
Senegal	Mandatory	Lower-middle income	Adequate
Serbia	Mandatory	Upper-middle income	Adequate
Seychelles	Mandatory	High Income	NA
Sierra Leone	Voluntary	Low Income	Adequate
Singapore	Voluntary	High Income	NA
Slovakia	Mandatory	High Income	Adequate
Slovenia	Mandatory	High Income	Adequate
Solomon Islands	Mandatory	Lower Middle Income	Excessive
Somalia	Mandatory	Low Income	Excessive
South Africa	Mandatory	Upper middle income	Adequate
South Korea	None	High Income	NA
South Sudan	None	Low Income	Insufficient			yes
Spain	Voluntary	High Income	Adequate
Sri Lanka	Mandatory	Upper-middle income	Adequate
Sudan	Mandatory	Lower middle income	Insufficient
Suriname	None	Upper middle income	NA
Sweden	Voluntary	High Income	Adequate
Switzerland	Voluntary	High Income	Adequate
Syria	None	Lower Middle Income	NA
Tajikistan	Mandatory	Low income	Adequate
Tanzania	Mandatory	Low income	Adequate
Thailand	Mandatory	Upper-middle income	Adequate
Timor-Leste	None	Lower-middle income	Adequate
Togo	Mandatory	Low Income	Adequate
Tonga	None	Upper Middle Income	NA
Trinidad and Tobago	Voluntary	High Income	Excessive
Tunisia	Mandatory	Lower-middle income	Adequate
Turkey	Mandatory	Upper-middle income	Adequate
Turkmenistan	Mandatory	Upper middle income	Adequate
Tuvalu	None	Upper middle income	NA
Uganda	Mandatory	Low income	Excessive
Ukraine	Voluntary	Lower-middle income	Insufficient			yes
United Arab Emirates	Mandatory	High Income	Adequate
United Kingdom	None	High Income	Adequate
United States of America	Voluntary	High Income	Adequate
Uruguay	Mandatory	High Income	Adequate
Uzbekistan	Mandatory	Lower middle income	Adequate
Vanuatu	None	Lower middle income	Insufficient			yes
Venezuela	Mandatory	Upper Middle Income	Adequate
Viet Nam	Mandatory	Lower Middle Income	Insufficient
Yemen	Mandatory	Lower Middle Income	Adequate
Zambia	Mandatory	Lower-middle income	Adequate
Zimbabwe	Mandatory	Low Income	Adequate
196 Countries

## Sheet: Oil
Oil
	Oil Legislation (Source: GFDx)	Human Development Index (HDI Value) (Source: http://hdr.undp.org/en/2018-update) (0.800+ = Very High; 0.700-0.799=high; 0.550-0.699=Medium; >0.550=Low)	Population (millions) - Prospects 2017	Neonatal Mortality Rate per 1000 births, Median, Year 2017.5 (Source: https://data.unicef.org/topic/child-survival/neonatal-mortality/)	Under-5 Mortality Rate per 1000 births, Median, Year 2017.5 (Source: https://data.unicef.org/topic/child-survival/neonatal-mortality/)	Homero	Homero	Manpreet	Scott	Laura	Laura & Vijaya	Vijaya & Zimmerman	NI Folate labs (ADD)	Classification by income level (Source: WHO - 2018-19)	Vitamin A status of preschool children < 5 (PSC) and pregnant women (PW) (% with Serum Retinol <0.70 umol/L) (Source: 1995–2005 WHO Global Database on Vitamin A Deficiency.)	Oil Availability (g/c/d) Sum of all oil types except olive oil from FAO in grams/capita/day (g/c/d) above 10 g/c/d (Source: FAO, Food Availability (Total and Daily) figures are from the most recent year available in the FAO Food Balance Sheets: http://www.fao.org/faostat/en/#data/CL/metadata.)	Oil industrially processed: Widespread data does not yet exist on whether the oil industry in countries is consolidated enough to be considered “fortifiable”, but considering the nature of the oil refining process, it was assumed that each country either imports (which would be considered “fortifiable”) or would have a sizeable domestic oil industry of sufficient scale and market share (GAIN)	Meets Min Criteria?	*
						NI	NI	NI	FFI	FFI3	2016	2017 –
Afghanistan	Voluntary													Low Income	64.5 PSC; 16.0 PW	10.1		x
Albania	None	0.785	2.9	6.1	8.8				Albania	Albania				Upper-middle income	18.6 PSC; 1.4 PW	17.9
Algeria	None	0.754	41.3	14.9	24	Algeria?				Algeria?		Algeria? (political)		Upper-middle income	15.7 PSC; 21.2 PW	36.2		x
Andorra	None													High Income	NA	NA
Angola	None	0.581	29.7	29.1	81.1			Angola				Angola		Lower-middle income	64.3 PSC; 15.0 PW	23.9		x
Antigua and Barbuda	None													High Income	7.4 PSC; 2.3PW	23.7
Argentina	None													Upper-middle income	14.3 PSC; 2.0 PW	39.6		x
Armenia	None	0.755	2.9	6.7	12.6				Armenia	Armenia				Upper-middle income	0.6 PSC; 23.3 PW	26		x
Australia	Voluntary													High Income	NA	59.9
Austria	None													High Income	NA	58.9
Azerbaijan	None	0.757	9.8	11.8	23				Azerbaijan					Upper-middle income	32.1 PSC; 23.2 PW	7.7
Bahamas	None													High Income	NA	16.6
Bahrain	None													High Income	NA	NA
Bangladesh	Mandatory													Lower Middle Income	21.7 PSC; 23.7 PW	17.4
Barbados	None													High Income	6.5 PSC; 2.3 PW	25.2
Belarus	None													Upper-middle income	17.4 PSC; 2.2 PW	50.6		x
Belgium	None													High Income	NA	53.4
Belize	None													Upper-middle income	11.7 PSC; 1.8 PW	19.6
Benin	None													Low income	70.7 PSC; 18.0 PW	18.1		x
Bhutan	None													Lower Middle Income	22.0 PSC; 17.0 PW	NA
Bolivia	Mandatory													Lower Middle Income	21.8 PSC; 1.7 PW	10.2
Bosnia and Herzegovina	None													Upper-middle income	13.2 PSC; 2.1 PW	17.3
Botswana	None													Upper-middle income	26.1 PSC; 19.3 PW	30.4		x
Brazil	None	0.759	209.2	8.5	14.8				Brazil					Upper-middle income	13.3 PSC; 2.1 PW	48		x
Brunei Darussalam	None													High Income	NA	26.5
Bulgaria	None													Upper-middle income	18.3 PSC; 2.2 PW	33.6
Burkina Faso	Mandatory													Low Income	54.3 PSC; 16.7 PW	19.3
Burundi	Mandatory													Low Income	27.9 PSC; 12.2 PW	NA
Cabo Verde	None	Not Available	0.5	10.4	17.4									Lower-middle income	2.0 PSC; 21.2 PW	20.5		x
Cambodia	None													Lower Middle Income	22.3 PSC; 16.5 PW	7.6
Cameroon	Mandatory													Lower Middle Income	38.8 PSC; 17.9 PW	26.7
Canada	None													High Income	NA	66.8
Central African Republic	None													Low income	68.2 PSC; 16.8 PW	32.3		x
Chad	None													Low Income	50.1 PSC; 17.1 PW	8.5
Chile	None													High Income	7.9 PSC; 2.4 PW	19.7
China	Voluntary	0.752	1409	4.7	9.3				China			China		Upper-middle income	9.3 PSC; 22.8 PW	20.3		x
Colombia	None	0.747	49	8	14.7				Columbia					Upper-middle income	5.9 PSC; 2.0 PW	40.5
Comoros	None													Lower-middle income	21.5 PSC; 15.1 PW	NA
Congo	None													Lower Middle Income	24.6 PSC; 18.2 PW	25.9		x
Costa Rica	None													Upper Middle Income	8.8 PSC; 2.2 PW	38.5
Cote d'Ivoire	Mandatory	Not Available	24.2	Not Available	Not Available			Côte d’Ivoire						Lower-middle income	57.3 PSC; 19.0 PW	35.5
Croatia	None													Upper Middle Income	9.2 PSC; 2.4 PW	34.3
Cuba	None													Upper Middle Income	3.6 PSC; 2.3 PW	20.4
Cyprus	None													High Income	NA	42
Czech Republic	None													High Income	5.8 PSC; 2.3 PW	61.5
Democratic Republic of the Congo	None													Low Income	61.1 PSC; 16.1 PW	NA
Denmark	None													High Income	NA	22.6
Djibouti	Mandatory	0.476	0.9	32.4	61.7									Lower-middle income	35.2 PSC; 18.2 PW	36.5
Dominica	None													Upper Middle Income	4.2 PSC; 1.8 PW	17.3
Dominican Republic	None	0.736	10.7	20.1	29.9									Upper-middle income	13.7 PSC; 2.2 PW	47.6		x
Ecuador	None													Upper-middle income	14.7 PSC; 1.7 PW	43.5		x
Egypt	None	0.696	97.5	11.6	22.1	Egypt				Egypt	Egypt	Egypt		Lower-middle income	11.9 PSC; 21.5 PW	16.9		x
El Salvador	None													Lower Middle Income	14.6 PSC; 1.7 PW	12.7
Equatorial Guinea	None													Upper Middle Income	13.9 PSC; 16.5 PW	NA
Eritrea	None													Low Income	21.4 PSC; 15.7 PW	NA
Estonia	None													High Income	8.7 PSC; 2.4 PW	21.8
Eswatini	None													Lower Middle Income	44.6 PSC; 17.7 PW	12.3		x
Ethiopia	Voluntary	0.463	104.9	28.9	58.5		Ethiopia					Ethiopia		Low income	46.1 PSC; 13.2 PW	7.9
Fiji	None													Upper-middle income	13.6 PSC; 2.3 PW	32.3		x
Finland	None													High Income	NA	25.9
France	None													High Income	NA	47.9
Gabon	None	0.702	2	21.5	48.3			Gabon						Upper-middle income	16.9 PSC; 20.0 PW	16.9		x
Gambia	None	0.46	2.1	27.6	63.6			Gambia						Low income	64.0 PSC; 34.0 PW	44.8		x
Georgia	None	0.78	3.9	6.7	10.8				Georgia					Upper-middle income	30.9 PSC; 23.6 PW	17.3		x
Germany	None													High Income	NA	48.2
Ghana	Mandatory	0.592	28.8	24.2	49.3			Ghana			Ghana?			Lower-middle income	75.8 PSC; 18.1 PW	20.2
Greece	None													High Income	NA	35.8
Grenada	None													Upper-middle income	14.1 PSC; 2.3 PW	34.1		x
Guatemala	None													Upper-middle income	15.8 PSC; 1.1 PW	20.5		x
Guinea	None													Low Income	45.8 PSC; 18.8 PW	40		x
Guinea-Bissau	None	0.455	1.8	37.3	84.2			Guinea-Bissau						Low income	54.7 PSC; 18.0 PW	11		x
Guyana	None													Upper Middle Income	4.1 PSC; 1.0 PW	10.8
Haiti	Mandatory													Low Income	32.0 PSC; 2.0 PW	28.7
Honduras	None													Lower-middle income	13.8 PSC; 1.5 PW	32.6		x
Hungary	None													High Income	7.0 PSC; 2.2 PW	54.1
Iceland	None													High Income	NA	21
India	Voluntary													Lower-middle income	62.0 PSC;16.4 PW	23.7		x
Indonesia	Voluntary													Lower-middle income	19.6 PSC;17.1 PW	28		x
Iran	None													Upper middle income	0.5 PSC; 15.2 PW	32.4		x
Iraq	None													Upper middle income	29.8 PSC; 21.0 PW	41.4		x
Ireland	None													High Income	NA	35
Israel	None													High Income	NA	70
Italy	None													High Income	NA	48.4
Jamaica	None													Upper middle income	29.4 PSC; 14.4 PW	27.4		x
Japan	None													High Income	NA	40.7
Jordan	None													Upper middle income	15.1 PSC; 24.2 PW	54		x
Kazakhstan	None													Upper middle income	27.1 PSC; 23.6 PW	57.9		x
Kenya	Mandatory													Lower Middle Income	84.4 PSC; 17.3 PW	16.2
Kiribati	None													Lower-middle income	21.8 PSC; 1.5 PW	14.8		x
Korea (DPR)	None													Low income	27.5 PSC; 17.8 PW	17.5		x
Kosovo	None													Lower Middle Income	NA	NA
Kuwait	None													High Income	NA	43.7
Kyrgyzstan	None													Lower middle income	26.3 PSC; 20.1 PW	17.8		x
Lao PDR	None													Lower Middle Income	44.7 PSC; 16.6 PW	5.4
Latvia	None													High Income	13.0 PSC; 2.4 PW	32.7
Lebanon	None													Upper middle income	11.0 PSC; 23.5 PW	40		x
Lesotho	None													Lower Middle Income	32.7 PSC; 14.7 PW	2.3
Liberia	Mandatory	0.435	4.7	25.1	74.7			Liberia						Low income	52.9 PSC; 12.0 PW	45.9
Libya	None													Upper Middle Income	8.0 PSC; 21.7 PW	NA
Liechtenstein	None													High Income	NA	NA
Lithuania	None													High Income	11.1 PSC; 2.4 PW	20.2
Luxembourg	None													High Income	NA	24.6
Macedonia	None													Upper-middle income	29.7 PSC; 2.1 PW	42.8		x
Madagascar	None													Low income	42.1 PSC;13.8 PW	6.2
Malawi	Mandatory													Low Income	59.2 PSC; 13.7 PW	8.6
Malaysia	None	0.802	31.6	4.3	7.9	Malaysia	Malaysia			Malaysia				Upper-middle income	3.5 PSC; 22.2 PW	45.5		x
Maldives	None	0.717	0.4	4.5	7.8	Maldives				Maldives				Upper-middle income	9.4 PSC; 19.9 PW	4.2
Mali	None													Low income	58.6 PSC; 16.7 PW	21.6		x
Malta	None													High Income	4.0 PSC; 2.4 PW	19.8
Marshall Islands	None													Upper Middle Income	60.7 PSC; 2.2 PW	NA
Mauritania	Mandatory													Lower Middle Income	47.7 PSC; 17.1 PW	35.6
Mauritius	None													Upper-middle income	9.2 PSC; 22.5 PW	51.4		x
Mexico	None													Upper-middle income	26.8 PSC; 1.9 PW	30.6		x
Micronesia	None													Lower Middle Income	54.2 PSC; 2.2 PW	NA
Moldova	None													Lower Middle Income	NA	34.5
Monaco	None													High Income	NA	NA
Mongolia	None	0.741	3	9.1	17.2	Mongolia? (policy passed recently?) IGN and FFI engaged.				Mongolia				Lower-middle income	19.8 PSC; 19.3 PW	18.5		x
Montenegro	None													Upper middle income	17.2 PSC; 2.2 PW	22.4		x
Morocco	None													Lower middle income	40.4 PSC; 20.9 PW	23		x
Mozambique	Mandatory													Low Income	68.8 PSC; 14.3 PW	23.8
Myanmar	None													Lower middle income	36.7 PSC; 18.0 PW	22		x
Namibia	None													Upper middle income	17.5 PSC; 19.2 PW	17.8		x
Nauru	None													Upper Middle Income	10.0 PSC; 2.2 PW	NA
Nepal	None													Low income	32.3 PSC; 31.5 PW	26.7		x
Netherlands	Voluntary													High Income	NA	37.5
New Zealand	Voluntary													High Income	NA	20
Nicaragua	None													Lower Middle Income	3.1 PSC; 1.7 PW	25.9
Niger	None													Low Income	67.0 PSC; 14.7 PW	12.4		x
Nigeria	Mandatory													Lower middle income	29.5 PSC; 1.7 PW	31.2
North Korea	None													Low Income	NA	17.5
Norway	None													High Income	NA	45.6
Oman	Mandatory													High Income	5.5 PSC; 23.5 PW	34.8
Pakistan	Mandatory	0.562	197	44.2	74.9			Pakistan				Pakistan (NI present in country) (need Manpreet’s input) GAIN-moving with reg monitoring. NI helped with MN survey	Pakistan	Lower-middle income	12.5 PSC; 10.0 PW	33.4
Palau	None													High Income	8.9 PSC; 2.3 PW	NA
Palestine	None													Lower Middle Income	NA	NA
Panama	None													Upper Middle Income	9.4 PSC; 1.8 PW	25.9
Papua New Guinea	None													Lower Middle Income	11.1 PSC; 1.2 PW	NA
Paraguay	None													Upper middle income	14.1 PSC; 2.0 PW	35.5		x
Peru	None													Upper middle income	14.9 PSC; 1.7 PW	19.6
Philippines	Mandatory													Lower Middle Income	40.1 PSC; 17.5 PW	13.2
Poland	None													High Income	9.3 PSC; 2.2 PW	38.6
Portugal	None													High Income	NA	36.7
Qatar	None													High Income	NA	NA
Romania	None													Upper middle income	16.3 PSC; 2.0 PW	35.2		x
Russia	None													Upper-middle income	14.1 PSC; 2.2 PW	37.2		x
Rwanda	Voluntary													Low Income	6.4 PSC; 6.2 PW	6.2
Saint Kitts and Nevis	None													High Income	7.1 PSC; 2.3 PW	35.1
Saint Lucia	None													Upper Middle Income	11.3 PSC; 2.2 PW	13.6
Saint Vincent and the Grenadines	None													Upper-middle income	2.1 PSC; 0.7 PW	25.7
Samoa	None													Upper middle income	16.1 PSC; 2.2 PW	24		x
San Marino	None													High Income	NA	NA
Sao Tome and Principe	None													Lower-middle income	95.6 PSC; 17.9 PW	25.3		x
Saudi Arabia	None													High Income	3.6 PSC; 22.5 PW	53.2
Senegal	Mandatory	0.505	15.8	20.5	45.4		Senegal	Senegal						Lower-middle income	37.0 PSC; 19.4 PW	46.4
Serbia	None													Upper-middle income	17.2 PSC; 2.2 PW	15.3
Seychelles	None													High Income	8.0 PSC; 24.2 PW	NA
Sierra Leone	Mandatory													Low Income	74.8 PSC; 17.6 PW	39.5
Singapore	None													High Income	NA	NA
Slovakia	None													High Income	8.3 PSC; 2.2 PW	30.9
Slovenia	None													High Income	NA	36.6
Solomon Islands	None													Lower Middle Income	13.1 PSC; 1.5 PW	9.3
Somalia	None													Low Income	61.7 PSC; 18.8 PW	NA
South Africa	None													Upper middle income	16.9 PSC; 18.9 PW	25.2		x
South Korea	None													High Income	NA	48.6
South Sudan	Voluntary													Low Income	NA	NA
Spain	None													High Income	NA	47.6
Sri Lanka	None	0.77	20.8	5.8	8.8	Sri Lanka	Sri Lanka						Sri Lanka	Upper-middle income	35.3 PSC; 22.7 PW	8.7
Sudan	None													Lower middle income	27.8 PSC; 16.1 PW	18.4		x
Suriname	None													Upper middle income	18.0 PSC; 2.1 PW	43.6		x
Sweden	None													High Income	NA	43.4
Switzerland	None													High Income	NA	47.6
Syria	None													Lower Middle Income	12.1 PSC; 21.8 PW	NA
Tajikistan	None	0.65	8.9	14.5	33.6				Tajikistan					Low income	26.8 PSC;18.0 PW	26.9		x
Tanzania	Mandatory													Low income	24.2 PSC; 14.8 PW	18.7
Thailand	None													Upper-middle income	15.7 PSC; 1.7 PW	20.6		x
Timor-Leste	None													Lower-middle income	45.8 PSC; 15.4 PW	17.9		x
Togo	Mandatory													Low Income	35.0 PSC; 19.9 PW	22.4
Tonga	None													Upper Middle Income	17.0 PSC; 2.3 PW	NA
Trinidad and Tobago	None													High Income	7.2 PSC; 2.3 PW	33.1
Tunisia	None	0.735	11.5	7.5	13					Tunisia				Lower-middle income	14.6 PSC; 22.5 PW	43.3		x
Turkey	None	0.791	80.7	5.9	11.6					Turkey		Turkey		Upper-middle income	12.4 PSC; 22.8 PW	58.6		x
Turkmenistan	None													Upper middle income	28.0 PSC; 20.7 PW	23.4		x
Tuvalu	None													Upper middle income	21.8 PSC; 2.2 PW	NA
Uganda	Mandatory													Low income	27.9 PSC; 23.3 PW	22.2
Ukraine	None	0.751	44.2	5.2	8.8					Ukraine				Lower-middle income	23.8 PSC; 2.3 PW	34.5		x
United Arab Emirates	None													High Income	NA	23.7
United Kingdom	None													High Income	NA	45.1
United States of America	None													High Income	NA	80.1
Uruguay	None													High Income	11.0 PSC; 2.1 PW	32.6
Uzbekistan	None													Lower middle income	53.1 PSC; 21.0 PW	29.2		x
Vanuatu	Voluntary													Lower middle income	16.1 PSC; 1.7 PW	14.4
Venezuela	None													Upper Middle Income	9.4 PSC; 2.0 PW	45.1
Viet Nam	Mandatory													Lower Middle Income	12.0 PSC; 17.7 PW	7.9
Yemen	Mandatory													Lower Middle Income	27.0 PSC; 15.8 PW	22.3
Zambia	None	0.588	17	22.2	60	Zambia? (focus is largely on sugar fortification)								Lower-middle income	54.1 PSC; 14.0 PW	13.3		x
Zimbabwe	Mandatory													Low Income	35.8 PSC; 20.0 PW	30.9
196 Countries

## Sheet: Wheat Flour
Wheat Flour
	Wheat Legislation (GFDx)	Classification by income level - WHO - 2018-19	Anemia Prevalnce among non-pregnant WRA (cut off of >30% in green)	Total Live Births. Blencowe et al. 2018	Total Number of NTDs LiveBirths+Stillbirths+ETOP (Blencowe et al; 2018) *India (Bhide et al., 2013)	NTDs prevalence/ 10,000 Live Births (cut off of >6/10,000 in green)	Wheat flour consumption (g/c/d) >75 cutoff	% wheat flour industrially milled >30 cutoff	Meet min Criteria?
Afghanistan	Voluntary	Low Income	31			32	439	26
Albania	None	Upper-middle income	22	45033	38.8635	8.63	380	100	yes
Algeria	None	Upper-middle income	33	953127	1663.21	17.45	508	100	yes
Andorra	None	High Income	17			9	NA	100
Angola	None	Lower-middle income	52	1091655	1666.96	15.27	112	100	yes
Antigua and Barbuda	Mandatory	High Income	25			8	170	100
Argentina	Mandatory	Upper-middle income	15			8	282	100
Armenia	Unknown	Upper-middle income	26	40682	70.9901	17.45	358	80	yes
Australia	Mandatory	High Income	17			12	193	100
Austria	None	High Income	18			7	222	100
Azerbaijan	Unknown	Upper-middle income	33	234459	409.131	17.45	609	70	yes
Bahamas	Mandatory	High Income	23			8	110	100
Bahrain	Mandatory	High Income	38			17	NA	100
Bangladesh	None	Lower Middle Income	43			32	48	79
Barbados	Mandatory	High Income	23			8	180	100
Belarus	None	Upper-middle income	22			10	166	62	yes
Belgium	None	High Income	18			8	307	100
Belize	Mandatory	Upper-middle income	21			8	148	100
Benin	Mandatory	Low income	48			15.3	36	100
Bhutan	None	Lower Middle Income	44			32	NA	100
Bolivia	Mandatory	Lower Middle Income	32			8	137	80
Bosnia and Herzegovina	None	Upper-middle income	24			9	256	100	yes
Botswana	None	Upper-middle income	28			15	105	100	yes
Brazil	Mandatory	Upper-middle income	19	3213929	2500.44	7.78	145	100
Brunei Darussalam	None	High Income	20			13	118	100
Bulgaria	None	Upper-middle income	24			30	332	100	yes
Burkina Faso	Mandatory	Low Income	48			15	30	100
Burundi	Mandatory	Low Income	20			15	NA	90
Cabo Verde	Mandatory	Lower-middle income	38	10880	10.8256	27	106	100
Cambodia	None	Lower Middle Income	43			13	8	100
Cameroon	Mandatory	Lower Middle Income	41			10	62	80
Canada	Mandatory	High Income	16			7	233	100
Central African Republic	None	Low income	45			15	15	100
Chad	None	Low Income	46			15	25	0
Chile	Mandatory	High Income	12			8	287	100
China	Voluntary	Upper-middle income	19	17000000	33048	19.44	174	89	yes
Colombia	Mandatory	Upper-middle income	19	747774	581.768	7.78	82	100
Comoros	None	Lower-middle income	30			15	74	100
Congo	Mandatory	Lower Middle Income	50			15	110	100
Costa Rica	Mandatory	Upper Middle Income	19			8	108	100
Cote d'Ivoire	Mandatory	Lower-middle income	48	830273	826.122	9.95	57	98
Croatia	None	Upper Middle Income	24			5	292	100
Cuba	Mandatory	Upper Middle Income	23			8	150	100
Cyprus	None	High Income	28			17	228	100
Czech Republic	None	High Income	22			10	254	100
Democratic Republic of the Congo	None	Low Income	49			15	34	100
Denmark	None	High Income	18			13	268	100
Djibouti	Mandatory	Lower-middle income	27	22075	21.9646	10	326	100
Dominica	Mandatory	Upper Middle Income	25			23	195	100
Dominican Republic	Mandatory	Upper-middle income	26	216877	168.73	8	83	0
Ecuador	Mandatory	Upper-middle income	24			8	107	100
Egypt	None	Lower-middle income	35	2798265	4882.97	17.45	402	100	yes
El Salvador	Mandatory	Lower Middle Income	23			8	77	100
Equatorial Guinea	None	Upper Middle Income	45			15	NA	100
Eritrea	None	Low Income	33			15	NA	100
Estonia	None	High Income	24			9	245	100
Eswatini	Voluntary	Lower Middle Income	28			23.1	102	100	yes
Ethiopia	Voluntary	Low income	19	3155752	4818.83	15.27	86	55	yes
Fiji	Mandatory	Upper-middle income	26			12	231	100
Finland	None	High Income	17			10	225	100
France	None	High Income	19			13	297	100
Gabon	None	Upper-middle income	50	51507	78.6512	15.27	172	100	yes
Gambia	None	Low income	44	82631	126.177	15.27	104	100	yes
Georgia	None	Upper-middle income	28	56621	98.8037	17.45	448	100	yes
Germany	None	High Income	18			9	229	100
Ghana	Mandatory	Lower-middle income	56	897610	1370.65	15.27	40	100
Greece	None	High Income	20			9	340	100
Grenada	Mandatory	Upper-middle income	26			8	163	100
Guatemala	Mandatory	Upper-middle income	10.6			8	98	100
Guinea	Mandatory	Low Income	47			15	51	100
Guinea-Bissau	None	Low income	44	65143	99.4734	15.27	31	0
Guyana	Mandatory	Upper Middle Income	34			8	163	0
Haiti	Mandatory	Low Income	36			8	44	100
Honduras	Mandatory	Lower-middle income	18			8	102	100
Hungary	None	High Income	23			10	301	100
Iceland	None	High Income	17			9	200	100
India	Voluntary	Lower-middle income	48			32	166	30	yes
Indonesia	Mandatory	Lower-middle income	22			13	70	100
Iran	Mandatory	Upper middle income	28			10	420	100
Iraq	Voluntary	Upper middle income	31			17	374	100	yes
Ireland	None	High Income	17			10	296	100
Israel	None	High Income	17			17	304	100
Italy	None	High Income	19			6	401	100
Jamaica	Mandatory	Upper middle income	24			8	194	100
Japan	None	High Income	22			19	123	100
Jordan	Mandatory	Upper middle income	29			17	375	100
Kazakhstan	Mandatory	Upper middle income	30			10	253	100
Kenya	Mandatory	Lower Middle Income	24			10	95	100
Kiribati	Mandatory	Lower-middle income	20			12	133	0
Korea (DPR)	None	High income	19			19	139	100
Kosovo	Mandatory	Lower Middle Income	NA			NA	NA	70
Kuwait	Voluntary	High Income	22			17	265	100
Kyrgyzstan	Mandatory	Lower middle income	33			10	354	85
Lao PDR	None	Lower Middle Income	31			13	5	100
Latvia	None	High Income	23			9	198	100
Lebanon	None	Upper middle income	28			17	328	100	yes
Lesotho	None	Lower Middle Income	27			15	144	66	yes
Liberia	Mandatory	Low income	49	151208	230.895	15.27	30	100
Libya	None	Upper Middle Income	28			17	342	100	yes
Liechtenstein	None	High Income	NA			21.7	NA	100
Lithuania	None	High Income	23			9	333	100
Luxembourg	None	High Income	17			9	283	100
Macedonia	None	Upper-middle income	12.2			9	287	100	yes
Madagascar	None	Low income	32			15	25	100
Malawi	Mandatory	Low Income	28			15	32	98
Malaysia	Voluntary	Upper-middle income	20	551005	721.817	13.1	140	100	yes
Maldives	None	Upper-middle income	37	7841	25.0598	31.96	213	0
Mali	Mandatory	Low income	56			15	34	100
Malta	None	High Income	17			10	382	100
Marshall Islands	None	Upper Middle Income	20			12	NA	100
Mauritania	Mandatory	Lower Middle Income	38			15	276	95
Mauritius	None	Upper-middle income	23			15	312	95	yes
Mexico	Mandatory	Upper-middle income	14			8	96	90
Micronesia	None	Lower Middle Income	18			12	NA	100
Moldova	Mandatory	Lower Middle Income	26			10	131	91.8
Monaco	None	High Income	13.3			9	NA	100
Mongolia	Mandatory	Lower-middle income	20	71083	138.185	19.44	341	80
Montenegro	None	Upper middle income	24			9	334	100	yes
Morocco	Mandatory	Lower middle income	33			17	492	100
Mozambique	Mandatory	Low Income	44			15	40	100
Myanmar	None	Lower middle income	30			13	17	100
Namibia	None	Upper middle income	33			15	99	95	yes
Nauru	None	Upper Middle Income	25.7			12	NA	100
Nepal	Mandatory	Low income	36			32	138	25
Netherlands	None	High Income	18			9	192	100
New Zealand	None	High Income	14			12	211	100
Nicaragua	Mandatory	Lower Middle Income	12			8	77	100
Niger	Mandatory	Low Income	45			15	13	100
Nigeria	Mandatory	Lower middle income	47			15	57	100
North Korea	None	Low Income	25			19	59	0
Norway	None	High Income	17			9	266	100
Oman	Mandatory	High Income	35			12	176	100
Pakistan	None	Lower-middle income	51	5379034	17191.4	31.96	311	60	yes
Palau	None	High Income	21.1			12	NA	100
Palestine	Mandatory	Lower Middle Income	NA			17	NA	100
Panama	Mandatory	Upper Middle Income	25			8	107	100
Papua New Guinea	None	Lower Middle Income	29			12	NA	95
Paraguay	Mandatory	Upper middle income	19			8	86	100
Peru	Mandatory	Upper middle income	18			8	154	11
Philippines	Mandatory	Lower Middle Income	25			13	63	100
Poland	None	High Income	23			10	298	100
Portugal	None	High Income	19			9	258	100
Qatar	Voluntary	High Income					NA	100
Romania	None	Upper middle income	24			10	370	75	yes
Russia	None	Upper-middle income	21			7	359	100	yes
Rwanda	None	Low Income	28			17	31	60
Saint Kitts and Nevis	Mandatory	High Income	20.8			23	166	100
Saint Lucia	Mandatory	Upper Middle Income	26			8	249	100
Saint Vincent and the Grenadines	Mandatory	Upper-middle income	25			8	202	100
Samoa	None	Upper middle income	17			12	168	0
San Marino	None	High Income	16.5			9	NA	100
Sao Tome and Principe	None	Lower-middle income	42			15	152	100	yes
Saudi Arabia	Voluntary	High Income	40			17	245	100
Senegal	Mandatory	Lower-middle income	57	579550	576.652	9.95	102	100
Serbia	None	Upper-middle income	25			9	290	65	yes
Seychelles	Voluntary	High Income	21			15	NA	100
Sierra Leone	Voluntary	Low Income	45			15	24	100
Singapore	None	High Income	22			13	NA	100
Slovakia	None	High Income	23			10	339	100
Slovenia	None	High Income	24			9	283	100
Solomon Islands	Mandatory	Lower Middle Income	25			12	70	100
Somalia	None	Low Income	42			15	NA	100
South Africa	Mandatory	Upper middle income	33			10	165	100
South Korea	None	High Income	19			19	139	100
South Sudan	None	Low Income	NA			15	NA	100
Spain	None	High Income	18			4	257	100
Sri Lanka	None	Upper-middle income	26	311658	996.059	31.96	101	100	yes
Sudan	None	Lower middle income	31			17	62	90
Suriname	Mandatory	Upper middle income	25			8	145	100
Sweden	None	High Income	18			9	218	100
Switzerland	None	High Income	19			9	245	100
Syria	None	Lower Middle Income	31			17	NA	80
Tajikistan	Mandatory	Low income	24	267987	265.843	9.92	358	60
Tanzania	Mandatory	Low income	38			10	44	98
Thailand	None	Upper-middle income	24			13	30	100
Timor-Leste	None	Lower-middle income	22			13	38	100
Togo	Mandatory	Low Income	52			15	35	70
Tonga	None	Upper Middle Income	18			12	NA	100
Trinidad and Tobago	Mandatory	High Income	25			23	247	100
Tunisia	None	Lower-middle income	28	210239	366.867	17.45	541	100	yes
Turkey	None	Upper-middle income	29	1405609	2452.79	17.45	466	100	yes
Turkmenistan	Mandatory	Upper middle income	32			10	517	100
Tuvalu	None	Upper middle income	26.3			12	NA	100
Uganda	Mandatory	Low income	26			15	28	100
Ukraine	None	Lower-middle income	23	432402	782.055	18.0863	288	90	yes
United Arab Emirates	Voluntary	High Income	26			17	277	100
United Kingdom	Mandatory	High Income	14			12	270	97.7
United States of America	Mandatory	High Income	12			5	220	99
Uruguay	Mandatory	High Income	17			8	299	100
Uzbekistan	Mandatory	Lower middle income	53			10	465	80
Vanuatu	None	Lower middle income	21			12	140	100	yes
Venezuela	Mandatory	Upper Middle Income	22			23	135	92
Viet Nam	Mandatory	Lower Middle Income	14			13	29	100
Yemen	Mandatory	Lower Middle Income	38			17	302	100
Zambia	Voluntary	Lower-middle income	28			15	33	100
Zimbabwe	Mandatory	Low Income	28			15	86	40
196 Countries

## Sheet: Maize Flour
Maize Flour
	Maize Legislation	Classification by income level - WHO - 2018-19	Anemia Prevalnce among non-pregnant WRA (cut off of >30% in green)	Total Live Births. Blencowe et al. 2018	Total Number of NTDs LiveBirths+Stillbirths+ETOP (Blencowe et al; 2018) *India (Bhide et al., 2013)	NTDs prevalence/ 10,000 Live Births (cut off of >6/10,000 in green)	Maize flour consumption (g/c/d) >75 cutoff	% maize flour industrially milled >30 cutoff	Meets Min Criteria?
Afghanistan	None	Low Income	31			32	7	0
Albania	None	Upper-middle income	22	45033	38.8635	8.63	5	100
Algeria	None	Upper-middle income	33	953127	1663.21	17.45	44	0
Andorra	None	High Income	17			9	NA	100
Angola	None	Lower-middle income	52	1091655	1666.96	15.27	106	0
Antigua and Barbuda	None	High Income	25			8	7	0
Argentina	None	Upper-middle income	15			8	29	100
Armenia	None	Upper-middle income	26	40682	70.9901	17.45	0	100
Australia	None	High Income	17			12	14	100
Austria	None	High Income	18			7	34	100
Azerbaijan	None	Upper-middle income	33	234459	409.131	17.45	37	100
Bahamas	None	High Income	23			8	10	0
Bahrain	None	High Income	38			17	NA	0
Bangladesh	None	Lower Middle Income	43			32	2	0
Barbados	None	High Income	23			8	33	0
Belarus	None	Upper-middle income	22			10	2	100
Belgium	None	High Income	18			8	6	100
Belize	None	Upper-middle income	21			8	87	0
Benin	None	Low income	48			15.3	117	0
Bhutan	None	Lower Middle Income	44			32	NA	0
Bolivia	None	Lower Middle Income	32			8	106	0
Bosnia and Herzegovina	None	Upper-middle income	24			9	212	100	yes
Botswana	None	Upper-middle income	28			15	105	0
Brazil	Mandatory	Upper-middle income	19	3213929	2500.44	7.78	77	100
Brunei Darussalam	None	High Income	20			13	35	0
Bulgaria	None	Upper-middle income	24			30	73	100
Burkina Faso	None	Low Income	48			15	188	0
Burundi	Mandatory	Low Income	20			15	NA	NA
Cabo Verde	None	Lower-middle income	38	10880	10.8256	27	106	0
Cambodia	None	Lower Middle Income	43			13	34	0
Cameroon	None	Lower Middle Income	41			10	115	3
Canada	None	High Income	16			7	52	100
Central African Republic	None	Low income	45			15	75	0
Chad	None	Low Income	46			15	45	0
Chile	None	High Income	12			8	58	0
China	None	Upper-middle income	19	17000000	33048	19.44	19	0
Colombia	None	Upper-middle income	19	747774	581.768	7.78	83	0
Comoros	None	Lower-middle income	30			15	NA	0
Congo	None	Lower Middle Income	50			15	10	0
Costa Rica	Mandatory	Upper Middle Income	19			8	30	100
Cote d'Ivoire	None	Lower-middle income	48	830273	826.122	9.95	60	100
Croatia	None	Upper Middle Income	24			5	27	100
Cuba	None	Upper Middle Income	23			8	77	0
Cyprus	None	High Income	28			17	9	100
Czech Republic	None	High Income	22			10	0	100
Democratic Republic of the Congo	None	Low Income	49			15	NA	5
Denmark	None	High Income	18			13	13	100
Djibouti	None	Lower-middle income	27	22075	21.9646	10	3	0
Dominica	None	Upper Middle Income	25			23	16	0
Dominican Republic	Voluntary	Upper-middle income	26	216877	168.73	8	10	0
Ecuador	None	Upper-middle income	24			8	23	0
Egypt	None	Lower-middle income	35	2798265	4882.97	17.45	171	0
El Salvador	Mandatory	Lower Middle Income	23			8	192	0
Equatorial Guinea	None	Upper Middle Income	45			15	NA	0
Eritrea	None	Low Income	33			15	NA	0
Estonia	None	High Income	24			9	15	100
Eswatini	None	Lower Middle Income	28			23.1	191	1
Ethiopia	None	Low income	19	3155752	4818.83	15.27	115	0
Fiji	None	Upper-middle income	26			12	1	0
Finland	None	High Income	17			10	NA	100
France	None	High Income	19			13	30	100
Gabon	None	Upper-middle income	50	51507	78.6512	15.27	44	100
Gambia	None	Low income	44	82631	126.177	15.27	39	0
Georgia	None	Upper-middle income	28	56621	98.8037	17.45	74	100
Germany	None	High Income	18			9	33	100
Ghana	None	Lower-middle income	56	897610	1370.65	15.27	70	0
Greece	None	High Income	20			9	5	100
Grenada	None	Upper-middle income	26			8	14	0
Guatemala	Mandatory	Upper-middle income	10.6			8	239	0
Guinea	None	Low Income	47			15	24	0
Guinea-Bissau	None	Low income	44	65143	99.4734	15.27	11	0
Guyana	None	Upper Middle Income	34			8	6	0
Haiti	None	Low Income	36			8	63	10
Honduras	None	Lower-middle income	18			8	214	0
Hungary	None	High Income	23			10	1	100
Iceland	None	High Income	17			9	NA	100
India	None	Lower-middle income	48			32	17	0
Indonesia	None	Lower-middle income	22			13	97	0
Iran	None	Upper middle income	28			10	7	0
Iraq	None	Upper middle income	31			17	1	0
Ireland	None	High Income	17			10	25	100
Israel	None	High Income	17			17	40	0
Italy	None	High Income	19			6	12	100
Jamaica	None	Upper middle income	24			8	19	0
Japan	None	High Income	22			19	25	0
Jordan	None	Upper middle income	29			17	7	100
Kazakhstan	None	Upper middle income	30			10	2	100
Kenya	Mandatory	Lower Middle Income	24			10	209	40
Kiribati	None	Lower-middle income	20			12	1	0
Korea (DPR)	None	Low income	19			19	34	0
Kosovo	None	Lower Middle Income	NA			NA	NA	48
Kuwait	None	High Income	22			17	16	0
Kyrgyzstan	None	Lower middle income	33			10	72	100
Lao PDR	None	Lower Middle Income	31			13	42	0
Latvia	None	High Income	23			9	1	100
Lebanon	None	Upper middle income	28			17	1	0
Lesotho	None	Lower Middle Income	27			15	434	71	yes
Liberia	None	Low income	49	151208	230.895	15.27	0	0
Libya	None	Upper Middle Income	28			17	NA	0
Liechtenstein	None	High Income	NA			21.7	NA	100
Lithuania	None	High Income	23			9	2	100
Luxembourg	None	High Income	17			9	13	100
Macedonia	None	Upper-middle income	12.2			9	62	100
Madagascar	None	Low income	32			15	49	0
Malawi	Mandatory	Low Income	28			15	354	15
Malaysia	None	Upper-middle income	20	551005	721.817	13.1	43	0
Maldives	None	Upper-middle income	37	7841	25.0598	31.96	2	0
Mali	None	Low income	56			15	104	0
Malta	None	High Income	17			10	15	100
Marshall Islands	None	Upper Middle Income	20			12	NA	0
Mauritania	None	Lower Middle Income	38			15	9	0
Mauritius	None	Upper-middle income	23			15	8	0
Mexico	Mandatory	Upper-middle income	14			8	319	100
Micronesia	None	Lower Middle Income	18			12	NA	0
Moldova	None	Lower Middle Income	26			10	251	100	yes
Monaco	None	High Income	13.3			9	NA	100
Mongolia	None	Lower-middle income	20	71083	138.185	19.44	0	0
Montenegro	None	Upper middle income	24			9	12	100
Morocco	None	Lower middle income	33			17	99	0
Mozambique	Mandatory	Low Income	44			15	149	30
Myanmar	None	Lower middle income	30			13	11	0
Namibia	None	Upper middle income	33			15	119	85	yes
Nauru	None	Upper Middle Income	25.7			12	NA	0
Nepal	None	Low income	36			32	119	0
Netherlands	None	High Income	18			9	7	100
New Zealand	None	High Income	14			12	12	0
Nicaragua	None	Lower Middle Income	12			8	188	0
Niger	None	Low Income	45			15	10	0
Nigeria	Mandatory	Lower middle income	47			15	90	20
North Korea	None	Low Income	25			19	126	0
Norway	None	High Income	17			9	0	100
Oman	None	High Income	35			12	34	0
Pakistan	None	Lower-middle income	51	5379034	17191.4	31.96	40	0
Palau	None	High Income	21.1			12	NA	0
Palestine	None	Lower Middle Income	NA			17	NA	0
Panama	None	Upper Middle Income	25			8	70	0
Papua New Guinea	None	Lower Middle Income	29			12	NA	0
Paraguay	None	Upper middle income	19			8	163	0
Peru	None	Upper middle income	18			8	53	0
Philippines	None	Lower Middle Income	25			13	55	0
Poland	None	High Income	23			10	NA	100
Portugal	None	High Income	19			9	48	100
Qatar	None	High Income					NA	0
Romania	None	Upper middle income	24			10	111	80	yes
Russia	None	Upper-middle income	21			7	1	100
Rwanda	Voluntary	Low Income	28			17	39	35
Saint Kitts and Nevis	None	High Income	20.8			23	1	0
Saint Lucia	None	Upper Middle Income	26			8	8	0
Saint Vincent and the Grenadines	None	Upper-middle income	25			8	25	0
Samoa	None	Upper middle income	17			12	1	0
San Marino	None	High Income	16.5			9	NA	100
Sao Tome and Principe	None	Lower-middle income	42			15	19	0
Saudi Arabia	None	High Income	40			17	57	100
Senegal	None	Lower-middle income	57	579550	576.652	9.95	71	0
Serbia	None	Upper-middle income	25			9	63	100
Seychelles	None	High Income	21			15	NA	0
Sierra Leone	None	Low Income	45			15	0	13
Singapore	None	High Income	22			13	NA	0
Slovakia	None	High Income	23			10	0	100
Slovenia	None	High Income	24			9	90	100
Solomon Islands	None	Lower Middle Income	25			12	0	0
Somalia	None	Low Income	42			15	NA	0
South Africa	Mandatory	Upper middle income	33			10	274	75
South Korea	None	High Income	19			19	34	0
South Sudan	None	Low Income	NA			15	NA	0
Spain	None	High Income	18			4	5	100
Sri Lanka	None	Upper-middle income	26	311658	996.059	31.96	14	0
Sudan	None	Lower middle income	31			17	1	0
Suriname	None	Upper middle income	25			8	5	0
Sweden	None	High Income	18			9	3	100
Switzerland	None	High Income	19			9	2	100
Syria	None	Lower Middle Income	31			17	NA	0
Tajikistan	None	Low income	24	267987	265.843	9.92	21	100
Tanzania	Mandatory	Low income	38			10	160	13
Thailand	None	Upper-middle income	24			13	28	0
Timor-Leste	None	Lower-middle income	22			13	229	0
Togo	None	Low Income	52			15	191	10
Tonga	None	Upper Middle Income	18			12	NA	100
Trinidad and Tobago	None	High Income	25			23	25	0
Tunisia	None	Lower-middle income	28	210239	366.867	17.45	NA	90
Turkey	None	Upper-middle income	29	1405609	2452.79	17.45	67	100
Turkmenistan	None	Upper middle income	32			10	0	100
Tuvalu	None	Upper middle income	26.3			12	NA	25
Uganda	Mandatory	Low income	26			15	134	30
Ukraine	None	Lower-middle income	23	432402	782.055	18.0863	29	100
United Arab Emirates	None	High Income	26			17	3	90
United Kingdom	None	High Income	14			12	8	100
United States of America	Mandatory	High Income	12			5	34	100
Uruguay	None	High Income	17			8	73	0
Uzbekistan	None	Lower middle income	53			10	13	100
Vanuatu	None	Lower middle income	21			12	0	0
Venezuela	Mandatory	Upper Middle Income	22			23	151	0
Viet Nam	None	Lower Middle Income	14			13	0	27
Yemen	None	Lower Middle Income	38			17	36	0
Zambia	Voluntary	Lower-middle income	28			15	325	35	yes
Zimbabwe	Mandatory	Low Income	28			15	257	40

## Sheet: Rice
Rice1
	Classification by income level - WHO - 2018-19	Anemia Prevalnce among non-pregnant WRA (cut off of >30% in green)	Total Live Births. Blencowe et al. 2018	Total Number of NTDs LiveBirths+Stillbirths+ETOP (Blencowe et al; 2018) *India (Bhide et al., 2013)	NTDs prevalence/ 10,000 Live Births (cut off of >6/10,000 in green)	Rice Legislation (GFDx)	Rice consumption (g/c/d) >75 cutoff	% rice industrially milled >30 cutoff	Meets Min Criteria?
Afghanistan	Low Income	31			32	None	38	100
Albania	Upper-middle income	22	45033	38.8635	8.63	None	21	100
Algeria	Upper-middle income	33	953127	1663.21	17.45	None	8	100
Andorra	High Income	17			9	None	NA	100
Angola	Lower-middle income	52	1091655	1666.96	15.27	None	22	0
Antigua and Barbuda	High Income	25			8	None	26	0
Argentina	Upper-middle income	15			8	None	24	100
Armenia	Upper-middle income	26	40682	70.9901	17.45	None	9	100
Australia	High Income	17			12	None	30	100
Austria	High Income	18			7	None	10	100
Azerbaijan	Upper-middle income	33	234459	409.131	17.45	None	6	100
Bahamas	High Income	23			8	None	66	0
Bahrain	High Income	38			17	Voluntary	NA	0
Bangladesh	Lower Middle Income	43			32	Voluntary	470	60	yes
Barbados	High Income	23			8	None	43	0
Belarus	Upper-middle income	22			10	None	9	100
Belgium	High Income	18			8	None	24	100
Belize	Upper-middle income	21			8	Voluntary	78	100	yes
Benin	Low income	48			15.3	None	146	18
Bhutan	Lower Middle Income	44			32	None	NA	50
Bolivia	Lower Middle Income	32			8	None	74	0
Bosnia and Herzegovina	Upper-middle income	24			9	None	5	100
Botswana	Upper-middle income	28			15	None	19	0
Brazil	Upper-middle income	19	3213929	2500.44	7.78	None	88	100	yes
Brunei Darussalam	High Income	20			13	None	210	100
Bulgaria	Upper-middle income	24			30	None	6	100
Burkina Faso	Low Income	48			15	None	59	0
Burundi	Low Income	20			15	None	NA	NA
Cabo Verde	Lower-middle income	38	10880	10.8256	27	None	134	0
Cambodia	Lower Middle Income	43			13	None	436	0
Cameroon	Lower Middle Income	41			10	None	65	0
Canada	High Income	16			7	None	35	100
Central African Republic	Low income	45			15	None	20	0
Chad	Low Income	46			15	None	30	0
Chile	High Income	12			8	None	24	0
China	Upper-middle income	19	17000000	33048	19.44	None	214	90	yes
Colombia	Upper-middle income	19	747774	581.768	7.78	None	77	80	yes
Comoros	Lower-middle income	30			15	None	281	0
Congo	Lower Middle Income	50			15	None	45	0
Costa Rica	Upper Middle Income	19			8	Mandatory	125	100
Cote d'Ivoire	Lower-middle income	48	830273	826.122	9.95	None	174	0
Croatia	Upper Middle Income	24			5	None	7	100
Cuba	Upper Middle Income	23			8	None	185	0
Cyprus	High Income	28			17	None	14	100
Czech Republic	High Income	22			10	None	13	100
Democratic Republic of the Congo	Low Income	49			15	None	NA	0
Denmark	High Income	18			13	None	14	100
Djibouti	Lower-middle income	27	22075	21.9646	10	None	119	0
Dominica	Upper Middle Income	25			23	None	23	0
Dominican Republic	Upper-middle income	26	216877	168.73	8	None	144	0
Ecuador	Upper-middle income	24			8	None	123	0
Egypt	Lower-middle income	35	2798265	4882.97	17.45	None	109	100	yes
El Salvador	Lower Middle Income	23			8	None	29	0
Equatorial Guinea	Upper Middle Income	45			15	None	NA	0
Eritrea	Low Income	33			15	None	NA	0
Estonia	High Income	24			9	None	7	100
Eswatini	Lower Middle Income	28			23.1	None	58	0
Ethiopia	Low income	19	3155752	4818.83	15.27	None	6	0
Fiji	Upper-middle income	26			12	None	125	100	yes
Finland	High Income	17			10	None	12	100
France	High Income	19			13	None	13	100
Gabon	Upper-middle income	50	51507	78.6512	15.27	None	102	0
Gambia	Low income	44	82631	126.177	15.27	None	169	0
Georgia	Upper-middle income	28	56621	98.8037	17.45	None	7	100
Germany	High Income	18			9	None	9	100
Ghana	Lower-middle income	56	897610	1370.65	15.27	None	88	0
Greece	High Income	20			9	None	18	100
Grenada	Upper-middle income	26			8	None	26	0
Guatemala	Upper-middle income	10.6			8	None	16	0
Guinea	Low Income	47			15	None	266	0
Guinea-Bissau	Low income	44	65143	99.4734	15.27	None	269	0
Guyana	Upper Middle Income	34			8	None	210	0
Haiti	Low Income	36			8	None	117	8
Honduras	Lower-middle income	18			8	None	40	0
Hungary	High Income	23			10	None	6	100
Iceland	High Income	17			9	None	11	100
India	Lower-middle income	48			32	Voluntary	190	50	yes
Indonesia	Lower-middle income	22			13	None	369	10
Iran	Upper middle income	28			10	None	82	0
Iraq	Upper middle income	31			17	None	111	0
Ireland	High Income	17			10	None	8	100
Israel	High Income	17			17	None	46	0
Italy	High Income	19			6	None	16	100
Jamaica	Upper middle income	24			8	None	64	100
Japan	High Income	22			19	None	164	100
Jordan	Upper middle income	29			17	None	54	0
Kazakhstan	Upper middle income	30			10	None	20	100
Kenya	Lower Middle Income	24			10	None	35	0
Kiribati	Lower-middle income	20			12	None	180	100
Korea (DPR)	Low income	19			19	None	233	100	yes
Kosovo	Lower Middle Income	NA			NA	None	NA	100
Kuwait	High Income	22			17	None	120	0
Kyrgyzstan	Lower middle income	33			10	None	20	100
Lao PDR	Lower Middle Income	31			13	None	436	15
Latvia	High Income	23			9	None	6	100
Lebanon	Upper middle income	28			17	None	30	0
Lesotho	Lower Middle Income	27			15	None	10	0
Liberia	Low income	49	151208	230.895	15.27	None	260	0
Libya	Upper Middle Income	28			17	None	NA	0
Liechtenstein	High Income	NA			21.7	None	NA	100
Lithuania	High Income	23			9	None	8	100
Luxembourg	High Income	17			9	None	12	100
Macedonia	Upper-middle income	12.2			9	None	8	100
Madagascar	Low income	32			15	None	281	1
Malawi	Low Income	28			15	None	13	0
Malaysia	Upper-middle income	20	551005	721.817	13.1	None	223	5
Maldives	Upper-middle income	37	7841	25.0598	31.96	None	139	100	yes
Mali	Low income	56			15	None	156	0
Malta	High Income	17			10	None	14	100
Marshall Islands	Upper Middle Income	20			12	None	NA	0
Mauritania	Lower Middle Income	38			15	None	133	0
Mauritius	Upper-middle income	23			15	None	125	0
Mexico	Upper-middle income	14			8	None	15	0
Micronesia	Lower Middle Income	18			12	None	NA	0
Moldova	Lower Middle Income	26			10	None	8	100
Monaco	High Income	13.3			9	None	NA	100
Mongolia	Lower-middle income	20	71083	138.185	19.44	None	21	0
Montenegro	Upper middle income	24			9	None	6	100
Morocco	Lower middle income	33			17	None	3	0
Mozambique	Low Income	44			15	None	64	10
Myanmar	Lower middle income	30			13	None	364	1.6
Namibia	Upper middle income	33			15	None	17	100
Nauru	Upper Middle Income	25.7			12	None	NA	0
Nepal	Low income	36			32	None	240	23
Netherlands	High Income	18			9	None	8	100
New Zealand	High Income	14			12	None	25	50
Nicaragua	Lower Middle Income	12			8	Mandatory	119	0
Niger	Low Income	45			15	None	36	0
Nigeria	Lower middle income	47			15	None	77	10 (greater than 30 in reality based on GAIN market survey data)	Yes
North Korea	Low Income	25			19	None	203	0
Norway	High Income	17			9	None	12	100
Oman	High Income	35			12	None	155	100
Pakistan	Lower-middle income	51	5379034	17191.4	31.96	None	34	90
Palau	High Income	21.1			12	None	NA	0
Palestine	Lower Middle Income	NA			17	None	NA	2.75
Panama	Upper Middle Income	25			8	Mandatory	182	100
Papua New Guinea	Lower Middle Income	29			12	Mandatory	NA	90
Paraguay	Upper middle income	19			8	None	13	100
Peru	Upper middle income	18			8	Voluntary	134	26
Philippines	Lower Middle Income	25			13	Mandatory	327	29
Poland	High Income	23			10	None	3	100
Portugal	High Income	19			9	None	41	100
Qatar	High Income					None	NA	0
Romania	Upper middle income	24			10	None	7	100
Russia	Upper-middle income	21			7	None	13	100
Rwanda	Low Income	28			17	None	24	40
Saint Kitts and Nevis	High Income	20.8			23	None	54	0
Saint Lucia	Upper Middle Income	26			8	None	28	0
Saint Vincent and the Grenadines	Upper-middle income	25			8	None	92	92	yes
Samoa	Upper middle income	17			12	None	17	0
San Marino	High Income	16.5			9	None	NA	100
Sao Tome and Principe	Lower-middle income	42			15	None	96	0
Saudi Arabia	High Income	40			17	None	99	0
Senegal	Lower-middle income	57	579550	576.652	9.95	None	198	0
Serbia	Upper-middle income	25			9	None	3	100
Seychelles	High Income	21			15	None	NA	0
Sierra Leone	Low Income	45			15	None	283	7
Singapore	High Income	22			13	None	NA	0
Slovakia	High Income	23			10	None	8	100
Slovenia	High Income	24			9	None	11	100
Solomon Islands	Lower Middle Income	25			12	Mandatory	175	0
Somalia	Low Income	42			15	None	NA	0
South Africa	Upper middle income	33			10	None	48	0
South Korea	High Income	19			19	None	233	100
South Sudan	Low Income	NA			15	None	NA	0
Spain	High Income	18			4	None	23	100
Sri Lanka	Upper-middle income	26	311658	996.059	31.96	None	301	34	yes
Sudan	Lower middle income	31			17	None	3	0
Suriname	Upper middle income	25			8	None	188	0
Sweden	High Income	18			9	None	16	100
Switzerland	High Income	19			9	None	7	100
Syria	Lower Middle Income	31			17	None	NA	0
Tajikistan	Low income	24	267987	265.843	9.92	None	19	100
Tanzania	Low income	38			10	None	58	0
Thailand	Upper-middle income	24			13	None	314	70	yes
Timor-Leste	Lower-middle income	22			13	None	176	64	yes
Togo	Low Income	52			15	None	71	5
Tonga	Upper Middle Income	18			12	None	NA	100
Trinidad and Tobago	High Income	25			23	None	45	0
Tunisia	Lower-middle income	28	210239	366.867	17.45	None	3	0
Turkey	Upper-middle income	29	1405609	2452.79	17.45	None	29	100
Turkmenistan	Upper middle income	32			10	None	30	100
Tuvalu	Upper middle income	26.3			12	None	NA	0
Uganda	Low income	26			15	None	13	0
Ukraine	Lower-middle income	23	432402	782.055	18.0863	None	8	0
United Arab Emirates	High Income	26			17	None	154	0
United Kingdom	High Income	14			12	None	18	60
United States of America	High Income	12			5	Mandatory	19	100
Uruguay	High Income	17			8	None	32	40
Uzbekistan	Lower middle income	53			10	None	11	100
Vanuatu	Lower middle income	21			12	None	113	10
Venezuela	Upper Middle Income	22			23	None	64	0
Viet Nam	Lower Middle Income	14			13	None	396	9
Yemen	Lower Middle Income	38			17	None	48	0
Zambia	Lower-middle income	28			15	Voluntary	8	0
Zimbabwe	Low Income	28			15	None	28	0
196 Countries
1 Although data may indicate zero percent industrially milled grains, it a) may not be capturing the imported rice which is industrially processed and b) may not be capturing current domestic milling changes that may be ongoing in a country.

## Sheet: Final Counts
	rice	wheat	maize	oil	salt
Afghanistan				x		1
Albania		x				1
Algeria		x		x		2
Andorra
Angola		x		x		2
Antigua and Barbuda
Argentina
Armenia		x				1
Australia
Austria
Azerbaijan		x				1
Bahamas
Bahrain
Bangladesh	x					1
Barbados
Belarus
Belgium
Belize	x					1
Benin				x		1
Bhutan
Bolivia
Bosnia and Herzegovina		x	x			2
Botswana		x		x		2
Brazil	x			x		2
Brunei Darussalam
Bulgaria		x				1
Burkina Faso
Burundi
Cabo Verde				x		1
Cambodia
Cameroon
Canada
Central African Republic				x		1
Chad
Chile
China	x	x		x		3
Colombia	x					1
Comoros
Congo				x		1
Costa Rica
Cote d'Ivoire
Croatia
Cuba
Cyprus
Czech Republic
Democratic Republic of the Congo
Denmark
Djibouti
Dominica
Dominican Republic				x		1
Ecuador				x		1
Egypt	x	x		x		3
El Salvador
Equatorial Guinea
Eritrea
Estonia
Eswatini		x		x		2
Ethiopia		x				1
Fiji	x			x		2
Finland
France
Gabon		x		x		2
Gambia		x		x		2
Georgia		x		x		2
Germany
Ghana
Greece
Grenada				x		1
Guatemala				x		1
Guinea				x		1
Guinea-Bissau				x		1
Guyana
Haiti
Honduras				x		1
Hungary
Iceland
India	x	x		x		3
Indonesia				x		1
Iran				x		1
Iraq		x		x		2
Ireland
Israel
Italy
Jamaica				x		1
Japan
Jordan				x		1
Kazakhstan				x		1
Kenya
Kiribati				x		1
Korea (DPR)	x			x	x	3
Kosovo
Kuwait
Kyrgyzstan				x		1
Lao PDR
Latvia
Lebanon		x		x		2
Lesotho		x	x			2
Liberia
Libya		x				1
Liechtenstein
Lithuania
Luxembourg
Macedonia		x		x		2
Madagascar				x		1
Malawi
Malaysia		x		x		2
Maldives	x					1
Mali				x		1
Malta
Marshall Islands
Mauritania
Mauritius		x		x		2
Mexico				x		1
Micronesia
Moldova			x			1
Monaco
Mongolia				x		1
Montenegro		x		x		2
Morocco				x		1
Mozambique
Myanmar				x		1
Namibia		x	x	x		3
Nauru
Nepal				x		1
Netherlands
New Zealand
Nicaragua
Niger				x		1
Nigeria	x					1
North Korea
Norway
Oman
Pakistan		x				1
Palau
Palestine
Panama
Papua New Guinea
Paraguay				x		1
Peru
Philippines
Poland
Portugal
Qatar
Romania		x	x	x		3
Russia		x		x	x	3
Rwanda
Saint Kitts and Nevis
Saint Lucia
Saint Vincent and the Grenadines	x					1
Samoa				x	x	2
San Marino
Sao Tome and Principe		x		x		2
Saudi Arabia
Senegal
Serbia		x				1
Seychelles
Sierra Leone
Singapore
Slovakia
Slovenia
Solomon Islands
Somalia
South Africa				x		1
South Korea
South Sudan					x	1
Spain
Sri Lanka	x	x				2
Sudan				x		1
Suriname				x		1
Sweden
Switzerland
Syria
Tajikistan				x		1
Tanzania
Thailand	x					1
Timor-Leste	x			x		2
Togo
Tonga
Trinidad and Tobago
Tunisia		x		x		2
Turkey		x		x		2
Turkmenistan				x		1
Tuvalu
Uganda
Ukraine		x		x	x	3
United Arab Emirates
United Kingdom
United States of America
Uruguay
Uzbekistan				x		1
Vanuatu		x			x	2
Venezuela
Viet Nam
Yemen
Zambia			x	x		2
Zimbabwe
TOTAL	15	35	6	67	6	84 Countries total
